# Supplementary material for: Strigolactones GR-24 and Nijmegen Applications Result in Reduced Susceptibility of Tobacco and Grapevine Plantlets to Botrytis cinerea Infection
Source: Plants (Basel). 2023 Sep 7;12(18):3202. doi: 10.3390/plants12183202 (PMC10535315; doi:10.3390/plants12183202)
Supplement: Supplementary file 1 [file plants-12-03202-s001.zip]

Archive with 1 entries (1 files):
- MDPI Plants (2023) Strigolactone Vogel_supplementary_2023-07-07 JM_PH edits JM.pdf
